# Supplementary material for: Selecting biologically informative genes in co-expression networks with a centrality score
Source: Biol Direct. 2014 Jun 19;9:12. doi: 10.1186/1745-6150-9-12 (PMC4079186; doi:10.1186/1745-6150-9-12)
Supplement: Additional file 1 — Results from GBM network. [file 1745-6150-9-12-S1.txt]

gene	observedWNCscore	falsePositiveScoreCount	P	AdjustedP
PSMG1	148.4920252	0	0	0
GSTO1	145.0516793	0	0	0
TAX1BP3	143.6183025	0	0	0
LGALS1	145.1696046	0	0	0
NDUFB3	142.4860015	0	0	0
BLOC1S2	143.8290184	0	0	0
HSPC152	142.7436052	0	0	0
TBPL1	145.6315643	0	0	0
COPS5	142.9587361	0	0	0
DERA	145.4208078	0	0	0
C20orf24	146.6750592	0	0	0
MRCL3	147.3173239	0	0	0
RTN4	143.0329429	0	0	0
PSMB7	142.4652837	0	0	0
RARS	148.7463797	0	0	0
PTDSS1	143.9009144	0	0	0
AURKA	147.2691391	0	0	0
TXN	146.8765741	0	0	0
CAPN2	146.1120272	0	0	0
TMEM167	147.1315788	0	0	0
FTH1	143.1226076	0	0	0
ATP5E	143.5390224	0	0	0
SNAI2	142.629448	0	0	0
CSTB	147.4452496	0	0	0
IARS	146.1598244	0	0	0
TUBB6	148.9184548	0	0	0
AKR1B1	148.329064	0	0	0
ATP5F1	142.5076813	0	0	0
SPCS1	142.4704068	1	1.00E-05	0.00198
TXNDC9	144.5952013	1	1.00E-05	0.00198
PRDX3	142.2483784	1	1.00E-05	0.00198
IDH1	141.6973168	1	1.00E-05	0.00198
ANXA5	142.7067397	1	1.00E-05	0.00198
ZWINT	142.3070066	1	1.00E-05	0.00198
PPIB	142.5282726	2	2.00E-05	0.00396
ANP32B	141.8275132	2	2.00E-05	0.00396
C2orf25	141.2241221	3	3.00E-05	0.00594
C9orf105	139.8669567	4	4.00E-05	0.00792
PSMB1	141.0524738	5	5.00E-05	0.0099
UQCRQ	139.5373975	6	6.00E-05	0.01188
DSTN	139.8274878	7	7.00E-05	0.01386
KARS	139.7601638	8	8.00E-05	0.01584
TPI1	139.9376955	8	8.00E-05	0.01584
LAPTM4A	139.3518061	9	9.00E-05	0.01782
DNAJA1	139.0396342	12	1.20E-04	0.02376
DKFZP686E2158	139.2823947	13	1.30E-04	0.02574
WDSOF1	138.8081463	13	1.30E-04	0.02574
MRLC2	138.6522389	14	1.40E-04	0.02772
C8orf59	138.4849328	17	1.70E-04	0.03366
RPL14	139.0210746	19	1.90E-04	0.03762
STRAP	138.5226957	21	2.10E-04	0.04158
DYNLT1	139.133474	23	2.30E-04	0.04554
NDUFA5	138.3591685	23	2.30E-04	0.04554
ALG5	138.4060146	24	2.40E-04	0.04752
PPA1	137.9575352	25	2.50E-04	0.0495
FAM96A	138.4699093	27	2.70E-04	0.05346
ACTG1	137.2037131	27	2.70E-04	0.05346
METTL5	137.91777	36	3.60E-04	0.07128
NOP5/NOP58	138.0926693	39	3.90E-04	0.07722
PSMA4	137.1571485	50	5.00E-04	0.099
MTCH1	137.8707963	51	5.10E-04	0.10098
C14orf156	137.0117775	65	6.50E-04	0.1287
PARK7	136.8812724	68	6.80E-04	0.13464
NDUFA11	136.8595336	72	7.20E-04	0.14256
ECH1	136.4103843	76	7.60E-04	0.15048
HSP90AA1	136.3916396	91	9.10E-04	0.18018
HAT1	136.6728259	94	9.40E-04	0.18612
MTHFD1	136.3955977	96	9.60E-04	0.19008
NDUFB9	136.3726635	97	9.70E-04	0.19206
DBI	135.8037049	102	0.00102	0.20196
OAZ1	136.1545664	103	0.00103	0.20394
DEK	136.3112294	105	0.00105	0.2079
HMGB2	136.093938	108	0.00108	0.21384
RACGAP1	136.1067128	116	0.00116	0.22968
UBB	135.2552802	122	0.00122	0.24156
SRP14	135.9167085	129	0.00129	0.25542
MDH2	135.7195012	137	0.00137	0.27126
ORC6L	135.7100277	139	0.00139	0.27522
PAICS	135.3690287	144	0.00144	0.28512
RPL13	135.8451901	148	0.00148	0.29304
RPS6	135.5245538	149	0.00149	0.29502
YME1L1	135.6714544	155	0.00155	0.3069
MRPL3	135.163727	156	0.00156	0.30888
CCT8	135.0196592	158	0.00158	0.31284
TUBA1A	135.5410343	166	0.00166	0.32868
TTRAP	135.5415641	168	0.00168	0.33264
TOMM20	135.7232378	169	0.00169	0.33462
RPL22L1	135.548468	174	0.00174	0.34452
EIF1	135.367439	177	0.00177	0.35046
SET	135.4017493	180	0.0018	0.3564
NDC80	135.1973727	185	0.00185	0.3663
RPL38	135.0990357	185	0.00185	0.3663
MRPS24	135.2122976	195	0.00195	0.3861
CCT2	135.3859022	200	0.002	0.396
SOD1	135.0641652	203	0.00203	0.40194
UBE2E1	135.3658841	204	0.00204	0.40392
DYNLL1	134.7789051	204	0.00204	0.40392
LDHB	134.8465518	209	0.00209	0.41382
SNRPD2	135.1488835	219	0.00219	0.43362
EIF3EIP	134.5724468	222	0.00222	0.43956
BIRC2	135.0088635	227	0.00227	0.44946
SKP1	135.0033812	228	0.00228	0.45144
SNHG6	134.9807875	229	0.00229	0.45342
GNB2L1	135.0796302	230	0.0023	0.4554
RPL15	134.8223763	234	0.00234	0.46332
RPL4	135.0213638	243	0.00243	0.48114
SLBP	134.9264077	246	0.00246	0.48708
PNMA1	134.7798015	247	0.00247	0.48906
MRFAP1	134.5088863	252	0.00252	0.49896
GTF3A	134.7443865	256	0.00256	0.50688
RPL3	134.7619144	260	0.0026	0.5148
RPL5	134.378325	263	0.00263	0.52074
ERH	134.6439105	264	0.00264	0.52272
KPNA2	134.7754188	272	0.00272	0.53856
ATP5J2	134.9776855	275	0.00275	0.5445
DAP3	134.8730933	281	0.00281	0.55638
PBK	134.6087587	289	0.00289	0.57222
RBM3	134.6722946	300	0.003	0.594
SRP9	134.3722149	307	0.00307	0.60786
ODC1	134.002877	325	0.00325	0.6435
CCNB2	134.1959637	363	0.00363	0.71874
RPS16	134.2216378	394	0.00394	0.78012
NARS	133.9288104	432	0.00432	0.85536
PRC1	133.5941539	486	0.00486	0.96228
BUB1B	133.8194379	499	0.00499	0.98802
DNMT1	133.553605	541	0.00541	1
DDX21	132.5967921	935	0.00935	1
IRX3	131.3805303	1522	0.01522	1
IL13RA2	129.9475222	2826	0.02826	1
FAM5C	122.86914	28733	0.28733	1
GBP4	121.7293096	35296	0.35296	1
NXPH1	117.7139275	63947	0.63947	1
HIST1H4C	116.849461	67098	0.67098	1
MBD5	116.3205209	73499	0.73499	1
KCNJ10	113.360359	87791	0.87791	1
LTB4DH	112.2866092	91405	0.91405	1
NPAS4	108.6473813	98136	0.98136	1
POSTN	104.8539198	99680	0.9968	1
SPP1	100.1075257	99983	0.99983	1
PHLDA2	98.13222508	99994	0.99994	1
PLAU	97.73258986	99997	0.99997	1
LOXL1	94.8595025	99999	0.99999	1
GFAP	68.44287477	100000	1	1
CXCL11	75.70999836	100000	1	1
INDO	68.88910931	100000	1	1
CXCL10	78.69195721	100000	1	1
LOC100131283	85.07063475	100000	1	1
SLC4A4	72.94000899	100000	1	1
FAM131B	81.66197474	100000	1	1
IGSF11	73.29799943	100000	1	1
CHRNA1	73.59823065	100000	1	1
ZNF675	94.41663133	100000	1	1
LRRN1	76.23662404	100000	1	1
ZNF711	76.93983737	100000	1	1
ARHGAP29	77.42602697	100000	1	1
ITGB5	89.15745111	100000	1	1
LOC645638	73.65686533	100000	1	1
POPDC3	76.77850621	100000	1	1
CAV2	77.35592331	100000	1	1
ADORA2B	80.05997623	100000	1	1
CTGF	80.95326666	100000	1	1
COL1A1	77.95592318	100000	1	1
CXCL1	63.97433014	100000	1	1
RNF135	77.26544094	100000	1	1
HGF	78.15935014	100000	1	1
ATAD1	76.76685438	100000	1	1
MFAP2	81.93783338	100000	1	1
TIMP4	76.95947427	100000	1	1
TUSC1	76.81292169	100000	1	1
IMPA2	76.6339791	100000	1	1
CREG1	84.59794939	100000	1	1
EREG	76.97412089	100000	1	1
PRTFDC1	83.87643357	100000	1	1
PMAIP1	86.60498203	100000	1	1
ADM	79.75015919	100000	1	1
ROBO1	77.4673527	100000	1	1
TFPI2	81.40172796	100000	1	1
hCG_1815491	77.67700085	100000	1	1
AIM1	84.90441096	100000	1	1
TPBG	77.99452885	100000	1	1
IL8	74.38576865	100000	1	1
WNT5A	81.70198069	100000	1	1
RGS20	75.58603659	100000	1	1
PTPRK	80.9209758	100000	1	1
COL1A2	79.47020066	100000	1	1
COL3A1	78.73536645	100000	1	1
GJB2	74.78398992	100000	1	1
DNER	80.49940894	100000	1	1
NT5E	94.03828338	100000	1	1
AKR1C1	80.47746488	100000	1	1
GJA1	73.41207366	100000	1	1
CAV1	82.60377282	100000	1	1
TGFBI	77.45345407	100000	1	1
AKR1C3	79.35805948	100000	1	1
MGST1	79.03059184	100000	1	1
STEAP1	86.51889009	100000	1	1
PROCR	78.76351972	100000	1	1
COL6A3	77.41803429	100000	1	1
