# Supplementary material for: Selecting biologically informative genes in co-expression networks with a centrality score
Source: Biol Direct. 2014 Jun 19;9:12. doi: 10.1186/1745-6150-9-12 (PMC4079186; doi:10.1186/1745-6150-9-12)
Supplement: Additional file 2 — Results from KL network. [file 1745-6150-9-12-S2.txt]

gene	observedWNCscore	falsePositiveScoreCount	P	AdjustedP
ENSG00000007933	208.942528	0	0	0
ENSG00000021852	209.0288807	0	0	0
ENSG00000039537	208.9933377	0	0	0
ENSG00000069122	209.1204533	0	0	0
ENSG00000073849	209.0765591	0	0	0
ENSG00000074410	209.270759	0	0	0
ENSG00000074803	209.0058191	0	0	0
ENSG00000080618	209.0402481	0	0	0
ENSG00000091513	209.229628	0	0	0
ENSG00000095932	208.9240133	0	0	0
ENSG00000099937	209.2619864	0	0	0
ENSG00000104332	209.0461363	0	0	0
ENSG00000105852	209.0549149	0	0	0
ENSG00000105929	209.1126496	0	0	0
ENSG00000108846	209.1108654	0	0	0
ENSG00000109846	209.2608139	0	0	0
ENSG00000113905	209.2017081	0	0	0
ENSG00000115112	208.9663386	0	0	0
ENSG00000115414	209.1499701	0	0	0
ENSG00000116133	209.0726081	0	0	0
ENSG00000116218	209.1926768	0	0	0
ENSG00000117601	209.2411579	0	0	0
ENSG00000118271	209.1983277	0	0	0
ENSG00000118785	209.0797112	0	0	0
ENSG00000121310	209.0242554	0	0	0
ENSG00000123200	208.981284	0	0	0
ENSG00000125798	209.0096203	0	0	0
ENSG00000126878	209.1776102	0	0	0
ENSG00000128567	209.2827792	0	0	0
ENSG00000130208	209.0306945	0	0	0
ENSG00000130649	209.0343972	0	0	0
ENSG00000132693	209.0247325	0	0	0
ENSG00000132703	209.0971584	0	0	0
ENSG00000134240	209.1787947	0	0	0
ENSG00000134339	209.1754655	0	0	0
ENSG00000135744	208.917542	0	0	0
ENSG00000138079	209.0665898	0	0	0
ENSG00000138109	208.9363822	0	0	0
ENSG00000138207	209.2567882	0	0	0
ENSG00000139269	209.0296542	0	0	0
ENSG00000140093	209.0050536	0	0	0
ENSG00000144852	208.9982487	0	0	0
ENSG00000145192	209.2564351	0	0	0
ENSG00000145321	208.9779677	0	0	0
ENSG00000145824	209.2461854	0	0	0
ENSG00000148702	208.9507566	0	0	0
ENSG00000151224	209.0341846	0	0	0
ENSG00000157131	209.1604517	0	0	0
ENSG00000158296	209.2686618	0	0	0
ENSG00000161944	209.0574045	0	0	0
ENSG00000163399	209.2631241	0	0	0
ENSG00000164825	209.2355928	0	0	0
ENSG00000165685	208.9545354	0	0	0
ENSG00000166741	208.9678612	0	0	0
ENSG00000167580	209.1902026	0	0	0
ENSG00000171557	209.0014847	0	0	0
ENSG00000171560	209.2639335	0	0	0
ENSG00000171564	208.9851027	0	0	0
ENSG00000172955	209.0642207	0	0	0
ENSG00000173210	209.1025902	0	0	0
ENSG00000177762	209.1300252	0	0	0
ENSG00000180432	209.0229496	0	0	0
ENSG00000182326	209.2671223	0	0	0
ENSG00000182902	209.0370536	0	0	0
ENSG00000183549	208.9548246	0	0	0
ENSG00000187681	209.2596501	0	0	0
ENSG00000197408	209.2554098	0	0	0
ENSG00000197711	209.1052759	0	0	0
ENSG00000204154	209.1105889	0	0	0
ENSG00000214128	209.0952768	0	0	0
ENSG00000214274	209.0067867	0	0	0
ENSG00000137491	208.926817	1	1.00E-05	0.00211
ENSG00000111319	208.8930961	2	2.00E-05	0.00422
ENSG00000198650	208.8939564	4	4.00E-05	0.00844
ENSG00000149131	208.8853236	6	6.00E-05	0.01266
ENSG00000196136	208.8725238	7	7.00E-05	0.01477
ENSG00000172005	208.876321	9	9.00E-05	0.01899
ENSG00000123843	208.8655598	12	1.20E-04	0.02532
ENSG00000123838	208.8705285	19	1.90E-04	0.04009
ENSG00000175336	208.8613501	27	2.70E-04	0.05697
ENSG00000116039	208.8504912	33	3.30E-04	0.06963
ENSG00000003989	208.8402996	59	5.90E-04	0.12449
ENSG00000147614	208.839311	62	6.20E-04	0.13082
ENSG00000081041	208.8399223	72	7.20E-04	0.15192
ENSG00000168743	208.836932	75	7.50E-04	0.15825
ENSG00000081479	208.820884	145	0.00145	0.30595
ENSG00000100219	208.8197526	163	0.00163	0.34393
ENSG00000138798	208.8179576	170	0.0017	0.3587
ENSG00000134802	208.8172667	178	0.00178	0.37558
ENSG00000160868	208.8045752	289	0.00289	0.60979
ENSG00000197580	208.7955988	483	0.00483	1
ENSG00000112782	208.7953253	495	0.00495	1
ENSG00000133116	208.7922238	532	0.00532	1
ENSG00000163631	208.7725921	1027	0.01027	1
ENSG00000106258	208.7708345	1157	0.01157	1
ENSG00000149547	208.7691959	1168	0.01168	1
ENSG00000111716	208.767392	1341	0.01341	1
ENSG00000148965	208.7579689	1757	0.01757	1
ENSG00000175003	208.7618781	1839	0.01839	1
ENSG00000186910	208.7559337	2149	0.02149	1
ENSG00000025423	208.7335861	3856	0.03856	1
ENSG00000005471	208.7338773	3887	0.03887	1
ENSG00000151490	208.7112928	6594	0.06594	1
ENSG00000143153	208.7012708	9271	0.09271	1
ENSG00000211445	208.6843963	13834	0.13834	1
ENSG00000135423	208.6792361	14556	0.14556	1
ENSG00000151655	208.6743484	15082	0.15082	1
ENSG00000140505	208.676739	15381	0.15381	1
ENSG00000160862	208.6714749	16320	0.1632	1
ENSG00000168509	208.6636574	19950	0.1995	1
ENSG00000197249	208.6616208	21614	0.21614	1
ENSG00000160200	208.6544664	22261	0.22261	1
ENSG00000198099	208.6416444	27867	0.27867	1
ENSG00000118520	208.6385012	29846	0.29846	1
ENSG00000084674	208.6365228	30877	0.30877	1
ENSG00000197573	208.6303483	33757	0.33757	1
ENSG00000198670	208.623074	36849	0.36849	1
ENSG00000067225	208.6174103	39873	0.39873	1
ENSG00000084110	208.6039592	46432	0.46432	1
ENSG00000137561	208.6024392	47706	0.47706	1
ENSG00000185275	208.5968909	51858	0.51858	1
ENSG00000106804	208.5818529	57386	0.57386	1
ENSG00000198732	208.5791199	58798	0.58798	1
ENSG00000104760	208.5691928	63474	0.63474	1
ENSG00000140519	208.5636137	65858	0.65858	1
ENSG00000131620	208.5622044	66652	0.66652	1
ENSG00000158874	208.5541434	68785	0.68785	1
ENSG00000105398	208.5524779	70704	0.70704	1
ENSG00000092068	208.5517524	71107	0.71107	1
ENSG00000141485	208.5442545	73986	0.73986	1
ENSG00000000971	208.537088	76839	0.76839	1
ENSG00000169344	208.5368596	77880	0.7788	1
ENSG00000104635	208.5341889	78325	0.78325	1
ENSG00000091583	208.5203718	82579	0.82579	1
ENSG00000169031	208.5154539	84417	0.84417	1
ENSG00000115107	208.5118224	85373	0.85373	1
ENSG00000132386	208.506376	86767	0.86767	1
ENSG00000138115	208.4808036	92114	0.92114	1
ENSG00000005421	208.4765906	92766	0.92766	1
ENSG00000198203	208.4747847	92954	0.92954	1
ENSG00000158125	208.4682755	93726	0.93726	1
ENSG00000187758	208.453	96175	0.96175	1
ENSG00000153822	208.4175708	98327	0.98327	1
ENSG00000116690	208.4177728	98512	0.98512	1
ENSG00000213052	208.398737	99265	0.99265	1
ENSG00000116285	208.3801027	99487	0.99487	1
ENSG00000079557	208.378379	99518	0.99518	1
ENSG00000138075	208.356777	99791	0.99791	1
ENSG00000198959	208.3625773	99793	0.99793	1
ENSG00000117594	208.3434631	99878	0.99878	1
ENSG00000129988	208.3340094	99904	0.99904	1
ENSG00000125618	208.3325117	99910	0.9991	1
ENSG00000165471	208.317162	99951	0.99951	1
ENSG00000138356	208.3155062	99957	0.99957	1
ENSG00000070915	208.2980752	99966	0.99966	1
ENSG00000141753	208.3175595	99967	0.99967	1
ENSG00000162366	208.2947297	99981	0.99981	1
ENSG00000119547	208.2885931	99983	0.99983	1
ENSG00000100652	208.291811	99985	0.99985	1
ENSG00000134389	208.2900526	99988	0.99988	1
ENSG00000100003	208.2768832	99991	0.99991	1
ENSG00000167798	208.2426947	99997	0.99997	1
ENSG00000156096	208.1937537	99998	0.99998	1
ENSG00000021826	208.20514	99999	0.99999	1
ENSG00000062282	208.2334216	99999	0.99999	1
ENSG00000101981	208.2021897	99999	0.99999	1
ENSG00000139547	208.2501841	99999	0.99999	1
ENSG00000008394	208.1806105	100000	1	1
ENSG00000047457	207.8908536	100000	1	1
ENSG00000055957	207.6069095	100000	1	1
ENSG00000060566	207.1498536	100000	1	1
ENSG00000084734	207.9471621	100000	1	1
ENSG00000101323	207.9980469	100000	1	1
ENSG00000103569	207.9322169	100000	1	1
ENSG00000104327	207.9429873	100000	1	1
ENSG00000105697	207.9656457	100000	1	1
ENSG00000106327	206.8367406	100000	1	1
ENSG00000106927	206.6297522	100000	1	1
ENSG00000107742	208.1503573	100000	1	1
ENSG00000110169	207.4418189	100000	1	1
ENSG00000113600	207.954732	100000	1	1
ENSG00000119938	208.1333367	100000	1	1
ENSG00000120885	208.1858575	100000	1	1
ENSG00000122787	207.8734486	100000	1	1
ENSG00000125730	207.7369326	100000	1	1
ENSG00000129596	207.4666027	100000	1	1
ENSG00000130207	208.1747122	100000	1	1
ENSG00000134391	207.3310433	100000	1	1
ENSG00000135929	207.661819	100000	1	1
ENSG00000136881	207.9368749	100000	1	1
ENSG00000139209	208.0420002	100000	1	1
ENSG00000143819	207.6628025	100000	1	1
ENSG00000151704	207.8514504	100000	1	1
ENSG00000154262	208.1724399	100000	1	1
ENSG00000162267	206.8789372	100000	1	1
ENSG00000164344	208.0134377	100000	1	1
ENSG00000166391	207.7776254	100000	1	1
ENSG00000166589	207.2640268	100000	1	1
ENSG00000169136	207.9698215	100000	1	1
ENSG00000170099	207.8454829	100000	1	1
ENSG00000170458	207.8371905	100000	1	1
ENSG00000171236	207.1262039	100000	1	1
ENSG00000173432	208.0790949	100000	1	1
ENSG00000176387	207.4616953	100000	1	1
ENSG00000180210	208.2075248	100000	1	1
ENSG00000181784	208.1394047	100000	1	1
ENSG00000196616	208.1702433	100000	1	1
ENSG00000198610	207.9103117	100000	1	1
ENSG00000204171	208.1774281	100000	1	1
ENSG00000205336	208.2186913	100000	1	1
ENSG00000213044	208.1747122	100000	1	1
