# Supplementary material for: Selecting biologically informative genes in co-expression networks with a centrality score
Source: Biol Direct. 2014 Jun 19;9:12. doi: 10.1186/1745-6150-9-12 (PMC4079186; doi:10.1186/1745-6150-9-12)
Supplement: Additional file 3 — Results from ZF network. [file 1745-6150-9-12-S3.txt]

gene	observedWNCscore	falsePositiveScoreCount	P	AdjustedP
ENSDART00000047843	209.6653717	0	0	0
ENSDART00000053761	209.3455255	0	0	0
ENSDART00000073818	209.0446821	0	0	0
OTTDART00000027975	209.4055019	0	0	0
ZV700S00001913	209.7427696	0	0	0
ZV700S00004174	209.6191206	0	0	0
ENSDART00000074900	209.4690984	0	0	0
ENSDART00000103223	208.8811004	0	0	0
OTTDART00000016177	208.7909799	0	0	0
OTTDART00000019611	209.7322837	0	0	0
OTTDART00000024448	208.2432444	0	0	0
TC235107_R	209.3469921	0	0	0
ENSDART00000079674	209.0740349	0	0	0
ENSDART00000077243	208.3785077	0	0	0
OTTDART00000018819	209.6758552	0	0	0
OTTDART00000008665	208.8429427	0	0	0
OTTDART00000014856	208.8712414	0	0	0
ZV700S00005616	209.1148229	0	0	0
ZV700S00005073	208.6207594	0	0	0
ZV700S00001283	209.5609713	0	0	0
OTTDART00000023552	209.1900578	0	0	0
ENSDART00000089488	209.7149743	0	0	0
ENSDART00000077240	208.0040591	0	0	0
ENSDART00000090932	209.4335996	0	0	0
NM_001083858	208.621242	0	0	0
TC242507	209.7424783	0	0	0
OTTDART00000002097	209.5762382	0	0	0
OTTDART00000024790	209.2012816	0	0	0
OTTDART00000030193	209.7397099	0	0	0
TC249624	209.6643377	0	0	0
NM_001082948	209.3367928	0	0	0
TC238504	209.2026513	0	0	0
ZV700S00002978	209.4164246	0	0	0
OTTDART00000030577	209.5694276	0	0	0
ZV700S00003316	208.5336534	0	0	0
ZV700S00004693	209.7428779	0	0	0
TC258650	209.4923814	0	0	0
OTTDART00000007741	209.7392044	0	0	0
NM_001080200	208.4568507	0	0	0
NM_001099424	209.3385191	0	0	0
OTTDART00000023983	209.6640746	0	0	0
OTTDART00000029591	209.7308496	0	0	0
ZV700S00005206	208.9266468	0	0	0
ENSDART00000083019	209.6753399	0	0	0
OTTDART00000010416	209.0065532	0	0	0
ENSDART00000090864	209.7413846	0	0	0
OTTDART00000022238	209.6933029	0	0	0
OTTDART00000028266	209.6149694	0	0	0
ENSDART00000010488	209.1290111	0	0	0
OTTDART00000023370	209.1481445	0	0	0
BC049344.1	209.6742593	0	0	0
ENSDART00000052938	208.6557304	0	0	0
NM_001007385	209.5665194	0	0	0
OTTDART00000022236	209.7172411	0	0	0
OTTDART00000023953	208.1829336	0	0	0
OTTDART00000027860	209.7227019	0	0	0
OTTDART00000029122	209.7308403	0	0	0
TC249667	209.5788179	0	0	0
ZV700S00000042	209.6670157	0	0	0
ZV700S00005185	208.7264123	0	0	0
OTTDART00000027991	209.7182646	0	0	0
ZV700S00006706	208.8766844	0	0	0
OTTDART00000024643	209.3240685	0	0	0
ZV700S00006500	209.4255738	0	0	0
ENSDART00000040284	208.2790278	0	0	0
ZV700S00005101	209.7359313	0	0	0
AY648744.1	209.4660238	0	0	0
ZV700S00005526	209.5162178	0	0	0
TC239022	208.9293266	0	0	0
ZV700S00002491	208.5810916	0	0	0
TC252119	209.3361737	0	0	0
ZV700S00002136	209.1693587	0	0	0
ENSDART00000090925	208.1677551	0	0	0
TC239310	209.4342155	0	0	0
TC236967	209.1980463	0	0	0
OTTDART00000012250	209.5408655	0	0	0
OTTDART00000016457	209.6663615	0	0	0
ZV700S00006465	208.0205549	0	0	0
OTTDART00000023473	209.6704983	0	0	0
ZV700S00000174	209.7160982	0	0	0
OTTDART00000029250	208.0077769	1	1.00E-05	0.00221
OTTDART00000026432	207.5368412	1	1.00E-05	0.00221
NM_001039621	208.7209122	1	1.00E-05	0.00221
BG729134	208.3695149	1	1.00E-05	0.00221
NM_001017853	208.7119616	1	1.00E-05	0.00221
OTTDART00000015649	208.2802223	1	1.00E-05	0.00221
ENSDART00000075947	208.5856824	1	1.00E-05	0.00221
ZV700S00002208	208.7792295	1	1.00E-05	0.00221
ZV700S00004074	208.0307054	1	1.00E-05	0.00221
ENSDART00000020673	207.8191089	2	2.00E-05	0.00442
NM_001012376	207.4114124	3	3.00E-05	0.00663
ZV700S00002865	208.1898403	3	3.00E-05	0.00663
OTTDART00000024647	207.2439884	3	3.00E-05	0.00663
OTTDART00000031492	208.1482696	3	3.00E-05	0.00663
ZV700S00005046	207.5939234	4	4.00E-05	0.00884
ENSDART00000103225	207.6601569	4	4.00E-05	0.00884
OTTDART00000024247	207.7470221	5	5.00E-05	0.01105
AY150227.1	207.660701	5	5.00E-05	0.01105
OTTDART00000006752	207.4621733	5	5.00E-05	0.01105
BC059480.1	207.5436655	6	6.00E-05	0.01326
ZV700S00003272	206.9546021	6	6.00E-05	0.01326
BC057497.1	207.5389981	8	8.00E-05	0.01768
OTTDART00000006673	207.4051161	8	8.00E-05	0.01768
ZV700S00004816	207.1487077	12	1.20E-04	0.02652
OTTDART00000026729	207.0884589	12	1.20E-04	0.02652
OTTDART00000015881	206.8525148	13	1.30E-04	0.02873
ZV700S00004157	206.9118638	14	1.40E-04	0.03094
OTTDART00000016441	206.916253	19	1.90E-04	0.04199
ZV700S00003660	206.5368288	26	2.60E-04	0.05746
TC263191	207.075334	27	2.70E-04	0.05967
TC243069	207.0350718	29	2.90E-04	0.06409
ZV700S00004670	206.4325069	51	5.10E-04	0.11271
OTTDART00000029248	206.5399102	52	5.20E-04	0.11492
NM_001007153	206.5106105	53	5.30E-04	0.11713
TC248300	206.3461776	55	5.50E-04	0.12155
TC240801_R	206.4229839	58	5.80E-04	0.12818
OTTDART00000029210	206.4790192	66	6.60E-04	0.14586
TC263643	206.7180331	72	7.20E-04	0.15912
ZV700S00002493	206.0352682	80	8.00E-04	0.1768
OTTDART00000011218	206.1979322	104	0.00104	0.22984
OTTDART00000026521	205.7055438	119	0.00119	0.26299
TC258498	205.6981851	135	0.00135	0.29835
ZV700S00000479	205.9512762	165	0.00165	0.36465
TC248398_R	205.6348843	276	0.00276	0.60996
OTTDART00000027206	205.5988162	279	0.00279	0.61659
ENSDART00000083389	205.5345779	298	0.00298	0.65858
OTTDART00000027773	205.4133056	323	0.00323	0.71383
OTTDART00000023655	205.1152041	346	0.00346	0.76466
BC058064.1	205.3385896	437	0.00437	0.96577
ENSDART00000056032	205.2195723	504	0.00504	1
OTTDART00000012886	205.2500224	514	0.00514	1
TC242118	205.1395232	590	0.0059	1
NM_001080079	205.0399015	655	0.00655	1
BC055153.1	205.0139223	663	0.00663	1
TC249636	204.6719647	675	0.00675	1
NM_212768	204.9169933	758	0.00758	1
OTTDART00000029123	204.4839884	924	0.00924	1
BI672287_R	204.218359	1277	0.01277	1
ZV700S00003273	204.3167981	1716	0.01716	1
OTTDART00000026184	204.2785762	1826	0.01826	1
OTTDART00000006069	204.4392323	2499	0.02499	1
OTTDART00000027775	203.941068	2737	0.02737	1
OTTDART00000021792	203.5413924	2893	0.02893	1
ZV700S00003857	203.2972595	3644	0.03644	1
OTTDART00000025123	203.2667383	3802	0.03802	1
CD606477_R	204.1007686	3961	0.03961	1
TC266991	203.1542584	4249	0.04249	1
ENSDART00000019733	202.816141	6009	0.06009	1
OTTDART00000026520	202.646735	6999	0.06999	1
TC250616	202.8174239	8253	0.08253	1
ZV700S00001979	202.7230225	8990	0.0899	1
ZV700S00005638	202.308514	9450	0.0945	1
TC239997	202.1577999	14166	0.14166	1
ENSDART00000066044	202.0058179	15911	0.15911	1
OTTDART00000026290	201.5814539	16031	0.16031	1
TC260864	202.6521976	16085	0.16085	1
ZV700S00004072	201.4559384	17545	0.17545	1
AI544979_R	201.6806599	19727	0.19727	1
OTTDART00000024306	201.4291441	23095	0.23095	1
OTTDART00000019914	201.2825265	25043	0.25043	1
OTTDART00000002026	200.1588767	36234	0.36234	1
ENSDART00000037250	200.5576048	36688	0.36688	1
NM_001003840	200.5020138	37421	0.37421	1
TC239380	200.3977042	39117	0.39117	1
BC055665.1	200.3823965	39165	0.39165	1
ZV700S00002093	199.5738602	46331	0.46331	1
OTTDART00000029249	199.5446488	47004	0.47004	1
ZV700S00001573	199.3316378	50807	0.50807	1
ENSDART00000101012	199.5357033	53991	0.53991	1
OTTDART00000024823	198.569067	69740	0.6974	1
ENSDART00000075889	198.3433841	72522	0.72522	1
ZV700S00003961	199.2147118	75041	0.75041	1
TC258343	197.6751634	76358	0.76358	1
ZV700S00006520	198.6528992	81523	0.81523	1
ENSDART00000046045	196.973173	87997	0.87997	1
NM_001005969	198.0125666	88921	0.88921	1
ZV700S00002011	196.3441935	92304	0.92304	1
ZV700S00000131	196.049471	93888	0.93888	1
NM_201020	195.5005604	96117	0.96117	1
TC252903	195.474688	96202	0.96202	1
AY648726.1	194.2049448	98251	0.98251	1
OTTDART00000015564	194.1520781	98337	0.98337	1
BC151928.1	194.0150431	98458	0.98458	1
ZV700S00002564	195.5613024	98846	0.98846	1
ZV700S00001119	195.5421323	98924	0.98924	1
ZV700S00000856	194.0057035	98990	0.9899	1
ZV700S00000092	193.718488	99293	0.99293	1
NM_001076572	193.4402217	99474	0.99474	1
ZV700S00005274	192.6960825	99779	0.99779	1
TC242899	191.4333649	99952	0.99952	1
BG729101	192.7491741	99968	0.99968	1
ENSDART00000015170	191.2754218	99977	0.99977	1
ENSDART00000079347	189.804636	99993	0.99993	1
OTTDART00000009150	187.2872677	100000	1	1
ZV700S00000734	170.3964391	100000	1	1
OTTDART00000006195	183.676867	100000	1	1
ZV700S00004533	92.62955525	100000	1	1
OTTDART00000026785	174.453848	100000	1	1
ENSDART00000087530	183.7871798	100000	1	1
OTTDART00000029064	176.3086994	100000	1	1
OTTDART00000026571	176.0452877	100000	1	1
TC238410	186.9211776	100000	1	1
TC258876	168.7573896	100000	1	1
ZV700S00000254	188.7019641	100000	1	1
ENSDART00000066043	188.0633548	100000	1	1
ENSDART00000101616	167.6235774	100000	1	1
ENSDART00000008058	182.6556068	100000	1	1
ZV700S00002756	140.7328533	100000	1	1
TC262127	183.3816866	100000	1	1
ENSDART00000097567	159.0423612	100000	1	1
ENSDART00000102064	120.1918145	100000	1	1
ENSDART00000007796	166.7187621	100000	1	1
OTTDART00000015979	173.2836119	100000	1	1
NM_001001838	148.5535184	100000	1	1
OTTDART00000028025	84.49131634	100000	1	1
BC064298.1	131.5227562	100000	1	1
ZV700S00001589	183.9943759	100000	1	1
ZV700S00005457	176.3570407	100000	1	1
NM_001044315	144.8187218	100000	1	1
ZV700S00003792	184.0244261	100000	1	1
ZV700S00005858	112.4024537	100000	1	1
